# Supplementary material for: A CLRN3-Based CD8+ T-Related Gene Signature Predicts Prognosis and Immunotherapy Response in Colorectal Cancer
Source: Biomolecules. 2024 Jul 24;14(8):891. doi: 10.3390/biom14080891 (PMC11352867; doi:10.3390/biom14080891)
Supplement: Supplementary file 1 [file biomolecules-14-00891-s001.zip]

Archive with 10 entries (9 files):
- .DS_Store
- Original Images for Blots_Gels.zip
- Supplementary Figure.pdf
- Supplementary Table/
- Supplementary Table/Table S1.csv
- Supplementary Table/Table S2.pdf
- Supplementary Table/Table S3.pdf
- Supplementary Table/Table S4.pdf
- Supplementary Table/Table S5.csv
- Supplementary Table/Table S6.csv
