# Supplementary material for: A CLRN3-Based CD8+ T-Related Gene Signature Predicts Prognosis and Immunotherapy Response in Colorectal Cancer
Source: Biomolecules. 2024 Jul 24;14(8):891. doi: 10.3390/biom14080891 (PMC11352867; doi:10.3390/biom14080891)
Supplement: Supplementary file 1 [file biomolecules-14-00891-s001.zip › Supplementary Table/Table S5.csv]

Table S5. Immunescore of TCGA-CRC sample
sample	B_cells	Macrophages_M1	Macrophages_M2	Monocytes	Neutrophils	NK_cells	T_cells_CD4	T_cells_CD8	Tregs	Dendritic_cells	Other
TCGA-WS-AB45	0.00816055	0.075290374	0.069349724	0	0.178862541	0.01759029	0	0.00046882	0.033773678	0	0.616504024
TCGA-T9-A92H	0.007950842	0.04474614	0.016469428	0	0.034186752	0.025736192	0	0	0.012685914	0	0.858224732
TCGA-SS-A7HO	0.002619296	0.012756837	0.026529385	0	0.047398263	0.07146921	0	0	0.002708013	0.00641468	0.830104317
TCGA-RU-A8FL	0.005030293	0.08002822	0.002498968	0	0.048392357	0.017169531	0	0	0.003224486	0	0.843656145
TCGA-QL-A97D	0.012787863	0.055593271	0.044010625	0	0.019869437	0.015108062	0	0.014649968	0.037035163	0	0.800945612
TCGA-QG-A5Z2	0.051991191	0.068578593	0.033039393	0	0.029972567	0.024244653	0	0.020147731	0.037658732	0	0.734367142
TCGA-QG-A5YX	0.005376739	0.049481448	0.031467413	0	0.056551063	0.045559381	0	0	0.010239101	0	0.801324855
TCGA-QG-A5YW	0.009896336	0.059718554	0.028923996	0	0.024205651	0.023093054	0	0	0.045938976	0	0.808223433
TCGA-QG-A5YV	0.007630251	0.042809156	0.026837885	0	0.044667663	0.038487797	0	0	0.015317298	0	0.82424995
TCGA-NH-A8F8	0.008092218	0.026611844	0.020375069	0	0.039588369	0.015617606	0	0	0.018137062	0	0.871577832
TCGA-NH-A8F7	0.00344073	0.010602112	0.021781934	0	0.069536303	0.031907315	0	0	0.000839819	0	0.861891787
TCGA-NH-A6GC	0.008990088	0.01321262	0.032519256	0	0.026213037	0.013596045	0	0.001594055	0.014958537	0	0.888916361
TCGA-NH-A6GB	0.006309875	0.119681461	0	0	0.015316985	0.017271955	0	0.00136066	0.020120924	0	0.819938141
TCGA-NH-A6GA	0.010440171	0.028687838	0.023973609	0	0.044160636	0.020838396	0	0.009710964	0.0241011	0.006589399	0.831497886
TCGA-NH-A5IV	0.012132501	0.046725903	0.064904985	0	0.02881066	0.052859882	0	0.012061352	0.023445692	0	0.759059025
TCGA-NH-A50V	0.012745251	0.08252805	0.025185466	0	0.0177552	0.012775116	0.011769486	0.002162788	0.04210531	0	0.792973334
TCGA-NH-A50U	0.005053977	0.03200909	0.04981483	0	0.04411408	0.043078187	0	0	0.004000714	0	0.821929122
TCGA-NH-A50T	0.010655723	0.032353466	0.005748897	0	0.025924935	0.017092152	0	0	0.010427865	0	0.897796962
TCGA-G5-6233	0.010140835	0.028426852	0.0494195	0	0.036244908	0.023845331	0	0	0.018989417	0	0.832933156
TCGA-G4-6628	0.008513691	0.084068962	0.052578104	0	0.030522067	0.018215165	0	0.065386273	0.050067521	0	0.690648216
TCGA-G4-6627	0.020411712	0.049652027	0.036215278	0	0.064453043	0.016475254	0.031813809	0.013388931	0.031150242	0	0.736439704
TCGA-G4-6626	0.008426493	0.120569783	0.000544824	0	0	0.008977364	0.007529491	0.006419896	0.013996304	0	0.833535846
TCGA-G4-6625	0.022138023	0.056339838	0.04833546	0	0.040272383	0.018951877	0	0.017978449	0.066121449	0	0.72986252
TCGA-G4-6588	0.006370546	0.07502633	0.004849813	0	0.03203808	0.021058305	0	0.001654559	0.023952132	0	0.835050236
TCGA-G4-6586	0.00423513	0.069485861	0.015886416	0	0.031780472	0.025776963	0	0.035112696	0.014750099	0	0.802972362
TCGA-G4-6323	0.063916605	0.035831019	0.035425994	0	0.036127332	0.030330683	0	0	0.015481179	0	0.782887187
TCGA-G4-6322	0.005274487	0.074635039	0.030203243	0	0.004892218	0.015391999	0.040294394	0.002295269	0.025086905	0	0.801926445
TCGA-G4-6321	0.013928535	0.022713001	0.015689146	0	0.089619895	0.016880054	0	0.009101696	0.012361537	0	0.819706136
TCGA-G4-6320	0.017711558	0.036086786	0.019012516	0	0.028601939	0.021862223	0	0.000129938	0.014655322	0	0.861939717
TCGA-G4-6317	0.006018842	0.041184793	0.021915758	0	0.025657944	0.026260961	0	0.00306976	0.007844552	0	0.86804739
TCGA-G4-6315	0.009040671	0.023647251	0.012513493	0	0.074951282	0.024222162	0	0	0.012401897	0.004216998	0.839006245
TCGA-G4-6314	0.008009169	0.048925275	0.033095095	0	0.031287384	0.02683184	0	0	0.031757247	0	0.820093989
TCGA-G4-6311	0.029414676	0.074829435	0.008838221	0	0.034869953	0.016742805	0	0.002533456	0.020148561	0	0.812622892
TCGA-G4-6310	0.007130704	0.011520992	0.02254377	0	0.032026844	0.010723469	0.015012261	0.000778271	0.008949095	0.005614167	0.885700427
TCGA-G4-6309	0.008481998	0.064689984	0.031415478	0	0.023366757	0.031732637	0.007046842	0.006402475	0.02242673	0	0.804437099
TCGA-G4-6307	0.010349947	0.021625635	0.049031451	0	0.039505533	0.020251566	0.011937253	0	0.008230797	0	0.839067818
TCGA-G4-6306	0.005201157	0.008872766	0.030784972	0	0.060300158	0.019669359	0	0.0046176	0.008975129	0	0.861578858
TCGA-G4-6304	0.003132882	0.049299045	0.032292715	0	0.059454856	0.025937281	0.069649474	0.000335641	0.024436014	0	0.735462091
TCGA-G4-6303	0.008951672	0.059038495	0.037547231	0	0.04604494	0.027909205	0	0.003494614	0.029550159	0	0.787463684
TCGA-G4-6302	0.009829441	0.032268724	0.073480873	0	0.03303736	0.017214871	0.018681604	0.007631907	0.030853545	0.004752918	0.772248759
TCGA-G4-6299	0.009603365	0.044866753	0.049956178	0	0.01476916	0.018643188	0	0.032657102	0.041959738	0.018931917	0.768612599
TCGA-G4-6298	0.008168806	0.030157451	0.012534633	0	0.034756054	0.013945948	0	0.001625439	0.01305552	0	0.885756149
TCGA-G4-6297	0.012074779	0.053913523	0.033618433	0	0.060882294	0.015637971	0	0.00562156	0.037805006	0.000219336	0.780227097
TCGA-G4-6295	0.014999047	0.049937449	0.019918018	0	0.02610236	0.017111879	0	0.033598051	0.040264956	0.001502739	0.796565501
TCGA-G4-6294	0.007019474	0.024349259	0.031841338	0	0.04177572	0.01830027	0	0	0.016728208	0	0.859985731
TCGA-G4-6293	0.011936383	0.070028034	0.019364118	0	0.042606118	0.019976226	0	0.009671687	0.045737092	0	0.780680342
TCGA-F5-6864	0.009013488	0.053000713	0.066095863	0	0.040530192	0.022845943	0	0.006370036	0.041096217	0	0.761047549
TCGA-F5-6863	0.007004036	0.02027461	0.021084894	0	0.043236225	0.019139938	0	0.00127404	0.017285313	0.002161989	0.868538955
TCGA-F5-6861	0.005350004	0.040577219	0.025014293	0	0.046048506	0.026361945	0	0.000858532	0.025403622	0	0.830385879
TCGA-F5-6814	0.011092444	0.041860328	0.044390863	0	0.025621171	0.036023485	0	0.016763815	0.027919678	0	0.796328216
TCGA-F5-6810	0.007301367	0.056496566	0.01585442	0	0.044370548	0.012821877	0.0147437	0.003580614	0.025928995	0	0.818901914
TCGA-F5-6571	0.007557486	0.02686375	0.047095641	0	0.033040158	0.018269477	0	0.005976694	0.045761616	0.002968836	0.812466342
TCGA-F4-6856	0.007758542	0.040991473	0.037562887	0	0.041549727	0.0316473	0	0.007440421	0.025948778	0	0.807100873
TCGA-F4-6855	0.009332149	0.059689554	0.060534435	0	0.019680984	0.029745037	0	0	0.023376099	0	0.797641742
TCGA-F4-6854	0.007612572	0.027948116	0.038744382	0	0.043894599	0.036147359	0	0.002432852	0.01418107	0	0.82903905
TCGA-F4-6809	0.025134709	0.023718946	0.043055118	0	0.032778716	0.021936996	0	0.005654931	0.028563518	0	0.819157066
TCGA-F4-6808	0.006611487	0.022675659	0.020429696	0	0.03526008	0.020995679	0	0.005183632	0.007122492	0	0.881721273
TCGA-F4-6807	0.016074675	0.064100218	0.045974104	0	0.027202707	0.015622481	0	0.031429064	0.045385949	0	0.754210801
TCGA-F4-6806	0.012483586	0.052997715	0.024496224	0	0.04479322	0.031065066	0	0	0.021805884	0	0.812358305
TCGA-F4-6805	0.012186783	0.093770939	0.044446573	0	0.026499623	0.019989644	0	0.00449073	0.049806398	0	0.748809309
TCGA-F4-6704	0.011363484	0.030421794	0.063683828	0	0.035177125	0.016195813	0	0.006109734	0.032429545	0	0.804618677
TCGA-F4-6703	0.011972606	0.104439283	0.082271744	0	0.04998221	0.012231094	0	0.024233451	0.083862379	0	0.631007233
TCGA-F4-6570	0.009992635	0.068041865	0.056091548	0	0.039127178	0.027749193	0	0.034794917	0.026419308	0	0.737783357
TCGA-F4-6569	0.009404412	0.067514185	0.059754633	0	0.034472474	0.032593822	0	0.007699607	0.041533132	0	0.747027735
TCGA-F4-6463	0.007629298	0.023477801	0.031910088	0	0.039002038	0.017949688	0	0.00982806	0.04406114	0.009875207	0.81626668
TCGA-F4-6461	0.045123912	0.021156961	0.017669621	0	0.057968326	0.009932728	0	0.000964945	0.029387837	0.003257128	0.814538541
TCGA-F4-6460	0.010417925	0.014185246	0.041986616	0	0.052502162	0.016449019	0	0.001289632	0.023649585	0	0.839519816
TCGA-F4-6459	0.009535951	0.030140002	0.081905542	0	0.072595819	0.026708971	0	0.005810489	0.028319751	0	0.744983475
TCGA-EI-7002	0.008532675	0.028590551	0.029983366	0	0.076984014	0.013206132	0.005808416	0.004390154	0.03043807	0.001486139	0.800580483
TCGA-EI-6917	0.012385012	0.083017657	0.103603616	0	0.011971547	0.024214051	0	0.006442929	0.062007004	0	0.696358183
TCGA-EI-6885	0.006996267	0.077783965	0.027754293	0	0.093180715	0.020166762	0	0.003975766	0.042790717	0	0.727351516
TCGA-EI-6884	0.014871436	0.049956282	0.045842661	0	0.061348066	0.026446996	0	0.009059508	0.035058411	0.005299844	0.752116795
TCGA-EI-6883	0.006638803	0.028538293	0.031198587	0	0.05476697	0.026346954	0	0.004185621	0.013825551	0	0.83449922
TCGA-EI-6882	0.018977193	0.126820668	0.010190559	0	0.029935188	0.02185048	0	0.007937418	0.035078049	0	0.749210445
TCGA-EI-6881	0.007624126	0.079538427	0.008143197	0	0.038414343	0.015018944	0.00554762	0.000341863	0.021831075	0	0.823540404
TCGA-EI-6514	0.005866482	0.018876321	0.025879151	0	0.029009314	0.01490614	0	0	0.012097378	0	0.893365213
TCGA-EI-6513	0.005074639	0.022760415	0.020970357	0	0.084964036	0.014876347	0	0.006180047	0.012718889	0	0.83245527
TCGA-EI-6512	0.006170481	0.018482978	0.021482584	0	0.061445791	0.017725421	0	0	0.019336289	0.006907115	0.848449341
TCGA-EI-6511	0.01549287	0.073845141	0.037372314	0	0.041869296	0.021767807	0	0.026168835	0.034632412	0	0.748851325
TCGA-EI-6510	0.006323856	0.021124095	0.036059369	0	0.024826309	0.011282058	0.050400967	0.006221736	0.031913695	0	0.811847914
TCGA-EI-6509	0.004641454	0.009604518	0.020363834	0	0.037821076	0.014619322	0	0	0.008656621	0	0.904293175
TCGA-EI-6508	0.006143874	0.051984048	0.014547335	0	0.041395833	0.031402767	0.005912676	0	0.046157872	0	0.802455595
TCGA-EI-6507	0.010208436	0.089031269	0.022848436	0	0.049325897	0.012551698	0	0.032922727	0.022072112	0	0.761039427
TCGA-EI-6506	0.010747019	0.051909275	0.019892907	0	0.077471287	0.030458978	0	0	0.026051005	0	0.783469529
TCGA-EF-5831	0.009587072	0.037529691	0.038766667	0	0.060106155	0.017844096	0	5.09E-05	0.023116326	0.000834447	0.81216468
TCGA-EF-5830	0.004068879	0.009588019	0.041670162	0	0.062396316	0.024750014	0	0	0.008316496	0	0.849210114
TCGA-DY-A1H8	0.008084231	0.017400183	0.003079993	0	0.021365911	0.009405442	0	0.001711957	0.011274792	0	0.927677491
TCGA-DY-A1DG	0.005053332	0.034973748	0.007755956	0	0.022126038	0.014494409	0	0.001653065	0.011106312	0	0.902837141
TCGA-DY-A1DE	0.006149236	0.042860855	0.039005004	0	0.028295144	0.032056764	0.00769886	0.008413108	0.028224858	0	0.807296172
TCGA-DT-5265	0.007006389	0.025799264	0.062682792	0	0.029496912	0.023290741	0	0	0.020851262	0	0.830872639
TCGA-DM-A28M	0.007810633	0.053029424	0.069087607	0	0.001408338	0.021058667	0	0	0.01307169	0	0.834533642
TCGA-DM-A28K	0.007556245	0.021644913	0.010648139	0	0.029729311	0.013702545	0.006437777	0	0.007142962	0.001080862	0.902057245
TCGA-DM-A28H	0.006084787	0.016506126	0.050544665	0	0.027874939	0.0267579	0	0	0.007703493	0	0.86452809
TCGA-DM-A28G	0.005875376	0.021400044	0.019797873	0	0.033095854	0.019842766	0	0.001478033	0.0155912	0	0.882918855
TCGA-DM-A28F	0.008987553	0.04810153	0.020006379	0	0.040711926	0.017100598	0.001520704	0.000996578	0.015929864	0	0.846644867
TCGA-DM-A28E	0.005061329	0.039889309	0.011230232	0	0.048442451	0.036131369	0	0	0.008752644	0.009015839	0.841476828
TCGA-DM-A28C	0	0.015050176	0.020142712	0	0.029679585	0.027688529	0.046230415	0	0.043387496	0	0.817821087
TCGA-DM-A28A	0.007620142	0.029747904	0.01831995	0	0.0387842	0.016240631	0	0.003146386	0.020941464	0.007077138	0.858122186
TCGA-DM-A288	0.004924821	0.028961927	0.025411489	0	0.051948192	0.031601469	0	0	0.008577694	0.006172353	0.842402055
TCGA-DM-A285	0.005666297	0.040625026	0.01110503	0	0.024742875	0.01682675	0	7.42E-05	0.014952286	0	0.886007579
TCGA-DM-A282	0.005243713	0.029309346	0.021061261	0	0.028181211	0.025013991	0	0	0.008833365	0	0.882357112
TCGA-DM-A280	0.003834944	0.028593334	0.025255203	0	0.049268386	0.017003337	0.001316731	0	0.012586662	0	0.862141403
TCGA-DM-A1HB	0.006008966	0.090806822	0	0	0.015475957	0.014344223	0	0	0.021053579	0	0.852310452
TCGA-DM-A1HA	0.006280667	0.019513874	0.006239009	0	0.040155275	0.010233778	0	0.006562553	0.009747594	0.001930113	0.899337137
TCGA-DM-A1DB	0.007049629	0.020595047	0.043927121	0	0.031837598	0.023104865	0	0.018688604	0.012826333	0	0.841970802
TCGA-DM-A1DA	0.005137192	0.009587746	0.032697791	0	0.028976236	0.024108259	0	0.001227174	0.007172215	0.002341511	0.888751876
TCGA-DM-A1D9	0.007549226	0.053185236	0.015763322	0	0.013954632	0.020212075	0	0	0.015835086	0	0.873500424
TCGA-DM-A1D8	0.007994335	0.018773364	0.012486768	0	0.025805084	0.014330422	0	0.00465287	0.015947065	0	0.900010092
TCGA-DM-A1D7	0.009918075	0.099761368	0.029439561	0	0.005974321	0.016679019	0	0.000776522	0.018301753	0	0.819149381
TCGA-DM-A1D6	0.006479992	0.016854479	0.013222279	0	0.020809892	0.020725266	0	0	0.006194182	0.003195949	0.912517961
TCGA-DM-A1D4	0.005590547	0.032685027	0.028704717	0	0.010095412	0.02881371	0	0	0.007360508	0	0.886750079
TCGA-DM-A1D0	0.005513468	0.009414787	0.019503527	0	0.03075807	0.011983095	0	0	0.007893777	0.005615474	0.909317802
TCGA-DM-A0XF	0.010814009	0.083741768	0	0	0.031926234	0.034767679	0	0	0.015626628	0	0.823123682
TCGA-DM-A0XD	0.004861638	0.022302688	0.021498203	0	0.021844514	0.012392626	0	0.000835424	0.012121386	0	0.904143521
TCGA-DM-A0X9	0.013704266	0.018067379	0.026932347	0	0.042911278	0.01874662	0	0.00725175	0.016679474	0	0.855706885
TCGA-DC-6158	0.007302921	0.082559407	0.050459177	0	0.063449173	0.017586404	0	0.006875223	0.069339609	0	0.702428087
TCGA-DC-5869	0.010157342	0.074920329	0.01809952	0	0.022118022	0.027880018	0	0.000818051	0.030456888	0	0.81554983
TCGA-D5-7000	0.007394144	0.02990949	0.03821477	0	0.061960747	0.019851395	0	0.0065514	0.024380829	0.001194197	0.810543029
TCGA-D5-6932	0.003870773	0.023704817	0.028340537	0	0.043657754	0.011272448	0.018633449	0.00254239	0.030406103	0	0.837571731
TCGA-D5-6931	0.013997884	0.049420908	0.037508522	0	0.041665861	0.024285784	0	0.006901041	0.038623012	0	0.787596989
TCGA-D5-6930	0.025619278	0.059149904	0.032516024	0	0.036579285	0.018790902	0	0.024560866	0.028785825	0	0.773997917
TCGA-D5-6929	0.013164979	0.039305631	0.042411222	0	0.044945383	0.041230521	0	0	0.023613119	0	0.795329143
TCGA-D5-6928	0.053516625	0.119759398	0.073184706	0	0.063691401	0.014457864	0	0.168369158	0.101264875	0	0.405755973
TCGA-D5-6927	0.010064243	0.134021696	0.045737529	0	0.020512002	0.030587607	0	0.024531818	0.048289792	0	0.686255314
TCGA-D5-6926	0.007679998	0.060745788	0.027598952	0	0.070142789	0.030123799	0	0	0.025666385	0.001644939	0.776397351
TCGA-D5-6924	0.014761902	0.058064933	0.051679352	0	0.059680605	0.025929427	0	0.010958994	0.044507244	0	0.734417542
TCGA-D5-6923	0.009713709	0.084261724	0.007766487	0	0.061215283	0.017258342	0	0	0.030437487	0	0.789346968
TCGA-D5-6922	0.00801589	0.038883963	0.066273321	0	0.03783888	0.0426732	0	0.00028916	0.032859771	0.001470391	0.771695423
TCGA-D5-6920	0.005377072	0.099269812	0.008445433	0	0.095997422	0.023797329	0.045587928	0	0.051406615	0	0.670118389
TCGA-D5-6898	0.009851641	0.051274533	0.034896973	0	0.070579596	0.020739961	0	0.005803665	0.032136756	0	0.774716876
TCGA-D5-6541	0.008364525	0.044192556	0.079926236	0	0.024217828	0.012484307	0	0.013783894	0.022200398	0	0.794830257
TCGA-D5-6540	0.007916325	0.062288428	0.005501207	0	0.055165037	0.01536512	0	0.010086713	0.019070904	0	0.824606266
TCGA-D5-6539	0.01047232	0.030284904	0.046821365	0	0.079982654	0.019815962	0	0.00251835	0.020792243	0	0.789312202
TCGA-D5-6538	0.00631196	0.000298417	0.056706976	0	0.033999692	0.019448048	0	0.000773648	0.010460217	0.002237717	0.869763325
TCGA-D5-6537	0.004084627	0.212346158	0	0	0	0.019364826	0	0.006403631	0.013572242	0	0.744228515
TCGA-D5-6536	0.00513537	0.035268966	0.021198099	0	0.060502021	0.010373095	0.010873672	0.003510122	0.01277216	0	0.840366496
TCGA-D5-6535	0.009898014	0.042553292	0.02295103	0	0.073627116	0.011331536	0.0013126	0.003386143	0.038154284	0.001140454	0.795645531
TCGA-D5-6534	0.019168736	0.091127381	0.143752143	0	0.017274155	0.015858918	0	0.017261519	0.117085026	0	0.578472122
TCGA-D5-6533	0.00815912	0.062893233	0.012154621	0	0.045637289	0.024297814	0	0	0.02132408	0	0.825533844
TCGA-D5-6532	0.003890805	0.017071526	0.055990123	0	0.061031289	0.036683786	0	0	0.020790588	0	0.804541883
TCGA-D5-6531	0.003193987	0.020768244	0.039821051	0	0.021478186	0.017029717	0.005033753	0.012354772	0.052769375	0	0.827550916
TCGA-D5-6530	0.013127748	0.124715545	0.019013014	0	0	0.025168677	0	0.010807233	0.031648628	0	0.775519155
TCGA-D5-6529	0.017493082	0.100923075	0.019439872	0	0.037369813	0.018094357	0	0.00853107	0.052129657	0	0.746019074
TCGA-D5-5541	0.008962771	0.045805926	0.059430781	0	0.045688229	0.026140837	0	0.009345106	0.025593887	0	0.779032463
TCGA-D5-5540	0.007537043	0.033466422	0.010615146	0	0.030193898	0.015098969	0	0.004597424	0.016839128	0	0.88165197
TCGA-D5-5539	0.01277651	0.042902907	0.056342968	0	0.031309047	0.015539632	0	0.002247437	0.024626359	0	0.814255139
TCGA-D5-5538	0.010306494	0.05746943	0.067876652	0	0.074655448	0.027493035	0	0.003986067	0.032268582	0	0.725944293
TCGA-D5-5537	0.005915588	0.045003888	0.031359619	0	0.040730034	0.026097198	0	0.000308909	0.028122378	0	0.822462386
TCGA-CM-6680	0.00989051	0.110146225	0.048976715	0	0.00448399	0.031487291	0.005908528	0.004201381	0.072797472	0	0.712107889
TCGA-CM-6679	0.013717588	0.054740425	0.032029041	0	0.036518226	0.02248421	0	0.00224086	0.033614797	0	0.804654852
TCGA-CM-6678	0.004846312	0.013302744	0.068675546	0	0.037758623	0.019097103	0.017594225	0	0.026605847	0	0.8121196
TCGA-CM-6677	0.010741911	0.038416938	0.040955252	0	0.039054428	0.035425273	0	0	0.03937685	0	0.796029348
TCGA-CM-6676	0.00608224	0.034423277	0.019641598	0	0.070444097	0.033990123	0	0	0.02311406	0	0.812304605
TCGA-CM-6675	0.008934101	0.020832814	0.031830345	0	0.051760221	0.032458757	0	0	0.014275155	0	0.839908608
TCGA-CM-6674	0.009705009	0.048220688	0.045548677	0	0.045018519	0.022955484	0	0.010642588	0.02033963	0	0.797569405
TCGA-CM-6172	0.007875918	0.037693978	0.042409405	0	0.051438839	0.035425287	0	0	0.021152224	0.005695591	0.798308757
TCGA-CM-6171	0.014371213	0.023087461	0.023056004	0	0.054849421	0.020866902	0	0	0.018775081	0	0.844993917
TCGA-CM-6170	0.009204951	0.043155521	0.025669676	0	0.05759522	0.015869982	0.004336966	0.00177268	0.029444715	0	0.812950289
TCGA-CM-6169	0.0086748	0.051672421	0.087786597	0	0.093355838	0.017662822	0	0.016128689	0.065167372	0	0.659551462
TCGA-CM-6168	0.013485859	0.092308421	0.040170099	0	0.049062982	0.054962244	0	0	0.054898908	0	0.695111487
TCGA-CM-6167	0.023910403	0.030474188	0.092409205	0	0.029752166	0.016621898	0.035557784	0.005552916	0.055096243	0.008979934	0.701645263
TCGA-CM-6166	0.004497204	0.026698559	0.016528705	0	0.035921776	0.020383644	0.005941755	0.001358737	0.038411022	0	0.850258596
TCGA-CM-6165	0.010769231	0.026315343	0.088429519	0	0.052430203	0.025370883	0	0.001713226	0.026781794	0	0.768189802
TCGA-CM-6164	0.007425606	0.042341975	0.018267679	0	0.066788602	0.033240658	0	0.006203656	0.032101666	0	0.793630157
TCGA-CM-6163	0.01922034	0.037721664	0.051266488	0	0.035904282	0.026613348	0	0.012828028	0.03657206	0	0.779873789
TCGA-CM-6162	0.013997234	0.113075962	0.056841462	0	0.062202762	0.018863853	0	0.021769417	0.057686153	0	0.655563157
TCGA-CM-6161	0.004160907	0.044298286	0.04120225	0	0.05010588	0.037786431	0	0.012567437	0.059388715	0	0.750490093
TCGA-CM-5868	0.00794292	0.0284966	0.031599222	0	0.030635856	0.019272896	0	5.62E-05	0.019516005	0	0.862480259
TCGA-CM-5864	0.006686462	0.02584612	0.038133979	0	0.063546273	0.017781106	0	0.00120919	0.017125682	0	0.829671188
TCGA-CM-5863	0.008624656	0.019012015	0.036746004	0	0.059678201	0.017150205	0	0.002934535	0.014729002	0	0.841125382
TCGA-CM-5862	0.003842639	0.009085384	0.02194419	0	0.068364136	0.015878495	0	0	0.011603131	0	0.869282026
TCGA-CM-5861	0.008480491	0.039765946	0.015377383	0	0.032036116	0.016326807	0	0.00744903	0.019012675	0.009047067	0.852504486
TCGA-CM-5860	0.005754937	0.067564547	0.032347936	0	0.046083073	0.024791102	0	0.000187151	0.034811196	0	0.788460057
TCGA-CM-5349	0.016914371	0.037157178	0.035665976	0	0.037705207	0.0163843	0	0.000746496	0.01744744	0.006959138	0.831019893
TCGA-CM-5348	0.012468921	0.052508792	0.082519746	0	0.023157698	0.023810993	0	0.003311418	0.040062448	0	0.762159983
TCGA-CM-5344	0.004981772	0.056115321	0.022620963	0	0.044329812	0.016931075	0	0.002466457	0.019358767	0	0.833195832
TCGA-CM-5341	0.006647112	0.050655917	0.067944945	0	0.029330989	0.008807106	0	0.005219218	0.023510139	0	0.807884575
TCGA-CM-4752	0.011080332	0.060636322	0.032466881	0	0.039227721	0.016478518	0.015729271	0.003397385	0.028239333	0	0.792744237
TCGA-CM-4751	0.011777016	0.029537539	0.035067776	0	0.045707735	0.021937375	0	0.013359721	0.036579014	0	0.806033823
TCGA-CM-4748	0.015910133	0.044451415	0.031716831	0	0.057816569	0.021795277	0	0.005209844	0.026800751	0	0.79629918
TCGA-CM-4747	0.003749349	0.02327273	0.018129266	0	0.038067762	0.026701704	0	0	0.009913047	0	0.880166143
TCGA-CM-4746	0.003304277	0.034533197	0.007507705	0	0.035661583	0.03818598	0	0	0.007590765	0	0.873216493
TCGA-CM-4744	0.004403277	0.035187928	0.024574433	0	0.030614355	0.026990686	0	0.02333504	0.009371512	0	0.845522769
TCGA-CM-4743	0.004190243	0.119817738	0	0	0.031828388	0.011463089	0.014181958	0.00548452	0.017904765	0	0.795129299
TCGA-CL-5918	0.006372543	0.067253121	0	0	0.008244552	0.024952825	0	0	0.006840331	0	0.886336628
TCGA-CL-4957	0.007221823	0.025885609	0.021363967	0	0.038365784	0.018531358	0	0.003616165	0.01836896	0	0.866646334
TCGA-CK-6751	0.001693566	0.053266812	0.035033715	0	0.037116672	0.059425776	0	0	0.017835483	0	0.795627977
TCGA-CK-6748	0.004567675	0.035773937	0.045487233	0	0.056276063	0.017584131	0	0	0.024474931	0	0.81583603
TCGA-CK-6747	0.005714226	0.044889656	0.042148152	0	0.046309124	0.037229938	0	0	0.023609583	0	0.80009932
TCGA-CK-6746	0.004119927	0.047641717	0.034813472	0	0.004318839	0.013025092	0	0.040841909	0.029654304	0.044067968	0.781516773
TCGA-CK-5916	0.007564099	0.0568086	0.056976529	0	0.044890658	0.021714517	0	0.021987029	0.037479608	0.006924489	0.74565447
TCGA-CK-5915	0.005010115	0.043760038	0.018871432	0	0.060967952	0.026072479	0	0	0.02039845	0	0.824919535
TCGA-CK-5914	0.007709755	0.077635244	0.007078515	0	0.023787909	0.023603648	0	0.013006041	0.019526921	0	0.827651967
TCGA-CK-5913	0.003260855	0.088596375	0.019155192	0	0.076346984	0.021086934	0.019858938	0.00344983	0.030032926	0	0.738211967
TCGA-CK-5912	0.007788827	0.028962782	0.037692599	0	0.049163163	0.018925801	0	0	0.022386031	0.001723028	0.83335777
TCGA-CK-4952	0.012525703	0.028161704	0.016153947	0	0.050481847	0.01511148	0	0	0.009310374	0	0.868254946
TCGA-CK-4951	0.006884803	0.10274689	0.024577509	0	0.046905164	0.011715957	0.015298007	0.011196339	0.041740687	0	0.738934644
TCGA-CK-4950	0.010569801	0.04140125	0.040208675	0	0.080892691	0.049277172	0	8.16E-05	0.014327548	0	0.763241271
TCGA-CI-6622	0.005089419	0.033112197	0.029187945	0	0.066525965	0.020523686	0.006577855	0	0.020886851	0	0.81809608
TCGA-CI-6621	0.007897456	0.102520326	0.009715579	0	0.053057213	0.02257631	0	0.004056574	0.039178764	0	0.760997779
TCGA-CI-6620	0.010352383	0.033401541	0.025463529	0	0.043019448	0.022037677	0	0.000220904	0.028673235	0	0.836831283
TCGA-CA-6719	0.006524932	0.069190999	0.043417153	0	0.042150944	0.023070923	0	0.007258899	0.041160803	0	0.767225347
TCGA-CA-6718	0.016310939	0.091710361	0.029172335	0	0.049166463	0.017687077	0	0.02627602	0.055464166	0	0.714212639
TCGA-CA-6717	0.03315766	0.048094033	0.07480098	0	0.016485669	0.026058839	0	0.015663446	0.052066844	0.003308886	0.730363643
TCGA-CA-6716	0.00212469	0.027046573	0.021700785	0	0.035971221	0.020788048	0.053972119	0	0.03847168	0	0.799924884
TCGA-CA-6715	0.00323011	0.021995362	0.012356625	0	0.073171255	0.02405837	0.008343414	0.000557059	0.024526595	0	0.83176121
TCGA-CA-5797	0.007440587	0.026027491	0.063540299	0	0.053606227	0.030373479	0	0.015840118	0.016608606	0	0.786563193
TCGA-CA-5796	0.009953777	0.0310698	0.046961085	0	0.063047308	0.02224384	0	0.001194681	0.023583217	0	0.801946293
TCGA-CA-5256	0.005951731	0.05673594	0.009329485	0	0.034568963	0.026726228	0	0.002694143	0.012046316	0	0.851947194
TCGA-CA-5255	0.007014272	0.016587622	0.014744975	0	0.042843741	0.02069458	0	0	0.008680624	0.006033999	0.883400187
TCGA-CA-5254	0.010471092	0.027626495	0.024245985	0	0.03208111	0.02357612	0	0.000963255	0.013291274	0	0.867744668
TCGA-BM-6198	0.009853879	0.049941274	0.018678949	0	0.032343424	0.013394463	0	0.005825302	0.025167357	0	0.844795352
TCGA-AZ-6608	0.005344943	0.027294878	0.009759512	0	0.044030496	0.013633396	0	0	0.014549669	0	0.885387106
TCGA-AZ-6607	0.010934072	0.163079216	0.014442644	0	0.021244294	0.008873329	0	0.017329687	0.039090487	0	0.725006272
TCGA-AZ-6606	0.008226596	0.045240546	0.016452865	0	0.060352593	0.017252131	0.004484474	0	0.017814072	0	0.830176723
TCGA-AZ-6605	0.01604543	0.090734568	0.029951166	0	0.026581056	0.016770114	0	0.006843784	0.057579904	0	0.755493978
TCGA-AZ-6603	0.009219383	0.043275085	0.037444101	0	0.050732066	0.023347946	0	0.000728462	0.03149671	0	0.803756247
TCGA-AZ-6601	0.022054765	0.06452887	0.067873246	0	0.023381603	0.041784016	0	0.009291969	0.030380041	0	0.74070549
TCGA-AZ-6600	0.019747845	0.036395292	0.061992536	0	0.037924575	0.026273517	0	0.001919838	0.032637221	0	0.783109176
TCGA-AZ-6599	0.015071795	0.021207436	0.034103585	0	0.02784117	0.021610957	0	0.002610876	0.011693762	0	0.865860419
TCGA-AZ-6598	0.013832217	0.019580048	0.032936678	0	0.036928347	0.012166893	0	5.69E-05	0.015662621	0	0.868836248
TCGA-AZ-5407	0.00862672	0.031541621	0.032718254	0	0.035946009	0.022129062	0.000707681	0.012706362	0.020442316	0	0.835181975
TCGA-AZ-5403	0.008717896	0.048915972	0.049662083	0	0.043288061	0.023974163	0	0	0.021720792	0	0.803721034
TCGA-AZ-4616	0.007141073	0.041114163	0.02307173	0	0.030695928	0.014381236	0	0.014929133	0.019852823	0	0.848813914
TCGA-AZ-4615	0.006870602	0.055446243	0.027443386	0	0.041519042	0.020455048	0	0.04244521	0.024952367	0	0.780868102
TCGA-AZ-4614	0.003709804	0.016704919	0.013350839	0	0.031034604	0.039451147	0	0	0.020264361	0	0.875484326
TCGA-AZ-4323	0.128194349	0.025424816	0.052083291	0	0.013498015	0.011917476	0.159394732	0.047947105	0.063912467	0.013483404	0.484144344
TCGA-AZ-4315	0.002456078	0.121895528	0.027433838	0	0.054860589	0.01898312	0.052316576	0.003767021	0.016052651	0	0.702234597
TCGA-AZ-4313	0.005593575	0.044186773	0.007538811	0	0.031936357	0.011247873	0.024305758	0.007063905	0.007556107	0	0.86057084
TCGA-AZ-4308	0.002873082	0.030070174	0.025090122	0	0.029205544	0.032340621	0	0	0.007744583	0	0.872675875
TCGA-AY-A8YK	0.007895101	0.023055862	0.027386724	0	0.05679767	0.021151823	0	0	0.016891519	0	0.846821301
TCGA-AY-A71X	0.005856722	0.015933284	0.019874285	0	0.047251824	0.030020376	0	0	0.009203527	0.000116088	0.871743893
TCGA-AY-A69D	0.011985903	0.074069404	0.001686861	0	0.046369444	0.02093074	0.019137175	0	0.024793815	0	0.801026657
TCGA-AY-A54L	0.004518083	0.0549021	0.013044724	0	0.042620032	0.020267412	0.010930248	0	0.031338237	0	0.822379163
TCGA-AY-6386	0.006770895	0.041305134	0.039818766	0	0.078779633	0.0520098	0	0	0.013158656	0	0.768157115
TCGA-AY-6197	0.008800643	0.087232117	0.021654698	0	0.034294209	0.037396206	0	0	0.027869478	0	0.782752648
TCGA-AY-6196	0.054607101	0.08239485	0.121691907	0	0.03166167	0.011493409	0.031442057	0.051223745	0.100890642	0	0.514594619
TCGA-AY-5543	0.010216223	0.113204725	0.011873092	0	0.064001131	0.02032263	0.006600436	0.000759707	0.026166426	0	0.746855629
TCGA-AY-4071	0.010285482	0.056932901	0.028997783	0	0.077433294	0.023734871	0.016453949	0.007541458	0.028769829	0	0.749850434
TCGA-AY-4070	0.017080518	0.035248531	0.015992877	0	0.03134136	0.015633747	0.000823826	0.009241861	0.041901056	0.020853561	0.811882663
TCGA-AU-6004	0.014854045	0.054306191	0.044210028	0	0.057749224	0.022160399	0	0.00292968	0.034376612	0	0.769413822
TCGA-AU-3779	0.010996042	0.108226482	0.006821129	0	0.04587463	0.023528659	0	0.003830982	0.045514051	0	0.755208025
TCGA-AM-5821	0.00446018	0.313561607	0	0	0	0.0037349	0	0.033601897	0.024557399	0	0.620084017
TCGA-AM-5820	0.005882416	0.040055732	0.035238086	0	0.078941776	0.029085907	0	0	0.013545305	0.003078908	0.794171871
TCGA-AH-6549	0.007950367	0.039919984	0.025402349	0	0.039243064	0.014223787	0.001088757	0.001737528	0.023193963	0.00411415	0.84312605
TCGA-AG-A036	0.007518019	0.036796591	0.033668168	0	0.038165202	0.0271315	0	0.002972093	0.024857163	0	0.828891263
TCGA-AG-A032	0.007128982	0.0338059	0.008885626	0	0.054551728	0.018022123	0	0	0.017085821	0	0.860519821
TCGA-AG-A02X	0.005134234	0.048452905	0.011376993	0	0.01656608	0.011933144	0.016016512	0.00077321	0.012754492	0	0.876992431
TCGA-AG-A02N	0.011141247	0.042678321	0.023673074	0	0.031692531	0.021076761	0	0.002622506	0.021737832	0	0.845377728
TCGA-AG-A02G	0.010845565	0.09197718	0.007108589	0	0	0.017026309	0	0.020342243	0.012928369	0	0.839771744
TCGA-AG-A026	0.006186778	0.05034959	0.0011755	0	0.03239479	0.019415287	0	0	0.007836997	0	0.882641057
TCGA-AG-A025	0.001285804	0.027858169	0.041215914	0	0.064011588	0.038194586	0	0	0.038000249	0	0.78943369
TCGA-AG-A023	0.010053841	0.02734593	0.035755088	0	0.051372807	0.01300122	0.033112167	0.002024524	0.040833269	0	0.786501154
TCGA-AG-A020	0.002466073	0.043236322	0.017751475	0	0.043001297	0.046683878	0	0	0.013080389	0	0.833780566
TCGA-AG-A01Y	0.008812898	0.047758078	0.030246724	0	0.056954554	0.047100915	0	0.004516412	0.03169127	0	0.77291915
TCGA-AG-A01W	0.012876988	0.063474081	0.024614829	0	0.036100842	0.042617208	0	0.001441345	0.016138594	0	0.802736113
TCGA-AG-A01N	0.007140321	0.029574734	0.009067343	0	0.05264543	0.031125139	0	0	0.008101809	0	0.862345224
TCGA-AG-A01L	0.003272512	0.024932138	0.028928258	0	0.051419164	0.047873592	0	0	0.004825207	6.25E-05	0.838686675
TCGA-AG-A01J	0.00568396	0.034851061	0.021441916	0	0.042545443	0.020283259	0	0.002946828	0.010262206	0	0.861985327
TCGA-AG-A016	0.003874617	0.026349936	0.025640819	0	0.034529229	0.029228941	0	0	0.004286997	0	0.87608946
TCGA-AG-A015	0.006050722	0.021614253	0.02467034	0	0.045280202	0.019495372	0	0	0.015581369	0.000533101	0.86677464
TCGA-AG-A014	0.005360759	0.027277549	0.030977314	0	0.030372471	0.022143744	0	0	0.006238826	0	0.877629338
TCGA-AG-A011	0.010281194	0.014545153	0.065512438	0	0.028431305	0.027029276	0	0	0.018283587	0	0.835917046
TCGA-AG-A00Y	0.011852498	0.034963185	0.0209923	0	0.037682181	0.021322149	0	0.001006527	0.029319613	0	0.842861547
TCGA-AG-A00H	0.005350554	0.024433145	0.016400651	0	0.036460026	0.016734399	0	0	0.016974477	0.002572789	0.881073959
TCGA-AG-A00C	0.004966479	0.048455302	0.008508294	0	0.052162673	0.020164298	0.000395494	0	0.023335119	0	0.842012341
TCGA-AG-A008	0.002864145	0.047055177	0.023517257	0	0.040509299	0.025818021	0.028836675	0	0.026195955	0	0.80520347
TCGA-AG-A002	0.005129696	0.040863171	0.004702011	0	0.042943953	0.019656796	0	0	0.029809181	0.031402498	0.825492693
TCGA-AG-4022	0.012184723	0.065074875	0.058510687	0	0.033091969	0.028998875	0	0.001624415	0.039905708	0	0.760608748
TCGA-AG-4021	0.007818136	0.049541003	0.047451991	0	0.095703213	0.012682432	0.000245845	0.000187341	0.024055023	0	0.762315017
TCGA-AG-4015	0.006780927	0.03234608	0.015019346	0	0.043830718	0.016405544	0	0.003834981	0.014838362	0	0.866944043
TCGA-AG-4008	0.006519187	0.035045559	0.037942851	0	0.062082802	0.022984633	0	0	0.022516811	0	0.812908156
TCGA-AG-4007	0.007224278	0.068762383	0.033714241	0	0.054116477	0.022625889	0	0.010200123	0.02427822	0	0.779078389
TCGA-AG-4005	0.007813374	0.030924844	0.026196899	0	0.033153222	0.016821046	0	0.000302667	0.022492891	0	0.862295058
TCGA-AG-3898	0.005041994	0.068676494	0.008210086	0	0.045271238	0.021418529	0	0.003808267	0.020306693	0	0.827266699
TCGA-AG-3896	0.006212474	0.038894683	0.040583766	0	0.053208747	0.044224358	0	0	0.016551321	0	0.800324651
TCGA-AG-3894	0.00345634	0.031932022	0.039293208	0	0.058990954	0.031720775	0	0	0.016172382	0	0.818434318
TCGA-AG-3892	0.016575707	0.180865616	0	0	0.002060264	0.029251099	0	0.01513487	0.035259284	0	0.72085316
TCGA-AG-3890	0.014322134	0.059727911	0.029789607	0	0.021993315	0.031032864	0	0.007258025	0.041745664	0	0.79413048
TCGA-AG-3887	0	0.085330005	0.032690981	0	0.008891643	0.024266672	0.066319978	0.011567508	0.042289093	0	0.72864412
TCGA-AG-3885	0.005757166	0.033319015	0.039556043	0	0.03634633	0.023677648	0	0.003760089	0.017515398	0	0.840068312
TCGA-AG-3883	0.004810144	0.103554721	0.012884247	0	0.033442533	0.019341261	0	0.000737618	0.034178888	0	0.791050587
TCGA-AG-3882	0.015855166	0.106186594	0.009789283	0	0	0.033801734	0	0.01636141	0.036772559	0	0.781233254
TCGA-AG-3878	0.008633325	0.06799113	0.023330876	0	0.039532087	0.022540513	0.005771021	0.013639764	0.051003822	0	0.767557462
TCGA-AG-3742	0.006791082	0.037587512	0.021629126	0	0.032215442	0.017161232	0	0	0.031901669	0	0.852713937
TCGA-AG-3731	0.01770824	0.079952691	0.043314805	0	0.05710445	0.014910778	0	0.0218845	0.064995194	0	0.700129342
TCGA-AG-3728	0.020214522	0.040103969	0.059194378	0	0.02444742	0.022360273	0	0.01314212	0.041976692	0	0.778560628
TCGA-AG-3726	0.002745533	0.031757365	0.035657169	0	0.03938145	0.04270571	0	0	0.002073623	0	0.845679149
TCGA-AG-3612	0.009188699	0.052516434	0.027341215	0	0.031214698	0.019359532	0	0.003885733	0.02772159	0	0.8287721
TCGA-AG-3608	0.008752211	0.061364406	0.039011047	0	0.03340977	0.022805608	0	0.006359928	0.027629555	0	0.800667473
TCGA-AG-3587	0.008941522	0.039861192	0.019865288	0	0.045268806	0.025223725	0	0.002821754	0.02081451	0	0.837203202
TCGA-AG-3584	0.006879046	0.025618677	0.021344007	0	0.057725217	0.018333738	0	0.002512456	0.022543567	0	0.845043292
TCGA-AG-3582	0.008709962	0.062591667	0.022622091	0	0.053131154	0.016667434	0.003755686	0.001028023	0.024697544	0	0.806796439
TCGA-AG-3575	0.008595535	0.053635799	0.024220396	0	0.045118735	0.005726317	0	0.008799935	0.028460644	0	0.82544264
TCGA-AG-3574	0.004040398	0.022184765	0.026629185	0	0.050092748	0.026946781	0	0	0.010914572	0	0.859191551
TCGA-AF-4110	0.011947294	0.032787997	0.054619868	0	0.091672442	0.022748732	0	0.013378894	0.027769436	0	0.745075337
TCGA-AF-3911	0.008657107	0.050740931	0.049870681	0	0.024065713	0.025024463	0	0.002438415	0.021474674	0	0.817728015
TCGA-AF-2692	0.006083245	0.048030264	0.014147138	0	0.049319744	0.017196559	0.012868654	0.003367044	0.026795294	0	0.822192057
TCGA-AF-2690	0.018824016	0.078363877	0.112329566	0	0.040564119	0.025746975	0	0.022729049	0.075359064	0	0.626083334
TCGA-AD-A5EK	0.00789123	0.030742336	0.015720729	0	0.048593838	0.025125298	0	0	0.020193486	0	0.851733083
TCGA-AD-A5EJ	0.006870856	0.043223876	0.009562486	0	0.04103707	0.019838648	0	0	0.014159571	0	0.865307493
TCGA-AD-6965	0.008347105	0.016947774	0.071834223	0	0.043505341	0.027989018	0	0.003647192	0.02983457	0	0.797894778
TCGA-AD-6964	0.014750249	0.109565489	0.081373631	0	0.018393363	0.015907676	0	0.041287087	0.054881023	0	0.663841482
TCGA-AD-6963	0.006690007	0.091404023	0	0	0.029131881	0.021912314	0	0.020617845	0.019863755	0	0.810380175
TCGA-AD-6901	0.007801208	0.04821643	0.051561697	0	0.033945708	0.019068232	0	0.012673057	0.042997016	0	0.783736651
TCGA-AD-6899	0.012613696	0.05370612	0.056850431	0	0.073177969	0.022011474	0	0.010453218	0.048388909	0	0.722798184
TCGA-AD-6895	0.007177641	0.098403373	0.020419937	0	0.05133158	0.014077207	0	0.023220075	0.036243319	0	0.749126867
TCGA-AD-6890	0.006411244	0.065808878	0.030429807	0	0.057155551	0.034821644	0	0	0.031074978	0	0.774297898
TCGA-AD-6889	0.006697409	0.08046314	0.002228897	0	0.035339216	0.020525165	0.006516691	0	0.018673274	0	0.829556208
TCGA-AD-6888	0.007859983	0.034537353	0.025416162	0.002998077	0.037897933	0.020258322	0	0	0.011877901	0.001123208	0.858031062
TCGA-AD-6548	0.008570816	0.056697732	0.032522486	0	0.07561746	0.019677735	0	0.009233123	0.036695198	0	0.760985449
TCGA-AD-5900	0.01718466	0.040761282	0.027356817	0	0.039920359	0.018519576	0	0.019334053	0.026261612	0	0.810661641
TCGA-AA-A03J	0.004693723	0.024722844	0.022744211	0	0.035807918	0.022532786	0	0.006840893	0.01438447	0	0.868273156
TCGA-AA-A03F	0.009212011	0.027727914	0.024531188	0	0.033556539	0.025674654	0	0	0.013624148	0	0.865673547
TCGA-AA-A02Y	0.005361408	0.045841568	0.021668079	0	0.033524692	0.023775017	0	0.006390337	0.009567919	0	0.853870981
TCGA-AA-A02W	0.007112167	0.017891568	0.037589533	0	0.046250453	0.023412748	0	0.006300246	0.02043464	0	0.841008645
TCGA-AA-A02R	0.008550188	0.074052506	0.040106357	0	0.027201154	0.020798948	0	0.030537087	0.0380073	0.001664594	0.759081867
TCGA-AA-A02O	0.00411138	0.037131531	0.029387905	0	0.026951083	0.01879442	0.002748987	0.000236099	0.020311202	0	0.860327394
TCGA-AA-A02K	0.006295395	0.039106856	0.025263745	0	0.039807668	0.01955018	0	0	0.011900632	0	0.858075523
TCGA-AA-A02J	0.004663217	0.062940105	0.002931031	0	0.037140763	0.031577258	0	0	0.00468441	0	0.856063217
TCGA-AA-A02H	0.005082107	0.075920196	0.004080042	0	0.031333165	0.044391129	0	0	0.01467183	0	0.824521531
TCGA-AA-A02F	0.005721686	0.045517026	0.005274434	0	0.046333701	0.015728981	0.000761531	0	0.015477676	0	0.865184964
TCGA-AA-A02E	0.003437312	0.032610607	0.020465042	0	0.032140402	0.034601591	0	0	0.016815426	0	0.85992962
TCGA-AA-A029	0.003619193	0.027216334	0.011765791	0	0.054956804	0.02915992	0	0	0.007990343	0	0.865291615
TCGA-AA-A024	0.002717082	0.029371564	0.031324451	0	0.034590441	0.027032001	0	0	0.017121713	0	0.857842747
TCGA-AA-A022	0.009357703	0.035954381	0.024666722	0	0.013822901	0.011282221	0	0.062395845	0.020369157	0	0.82215107
TCGA-AA-A01Z	0.004714002	0.05527836	0.01114156	0	0.024448597	0.013029368	0	0	0.010248555	0	0.881139558
TCGA-AA-A01X	0.006252533	0.014851155	0.028166833	0	0.030978249	0.018655088	0.043608525	0.001319424	0.034011689	0	0.822156504
TCGA-AA-A01V	0.003730727	0.064374432	0.016958688	0	0.022867059	0.032930779	0	0.000340389	0.036220931	0	0.822576994
TCGA-AA-A01T	0.003349508	0.03295623	0.015783488	0	0.033208386	0.014732744	0	0	0.009734403	0	0.890235241
TCGA-AA-A01S	0.003804764	0.030766141	0.013935507	0	0.036218075	0.050611477	0	0	0	0	0.864664036
TCGA-AA-A01R	0.001506997	0.045203627	0.021376985	0	0.016762485	0.025141168	0	0.037872874	0.038149782	0	0.813986082
TCGA-AA-A01Q	0.007578945	0.046489469	0.023983787	0	0.025166935	0.016993173	0	0.005023159	0.018176888	0	0.856587643
TCGA-AA-A01P	0.014865616	0.13465144	0.010564952	0	0.039130898	0.012775712	0	0.051545103	0.033064628	0	0.703401651
TCGA-AA-A01K	0.006732058	0.027937344	0.025570208	0	0.027684065	0.03315536	0	0	0.024540321	0.002277814	0.85210283
TCGA-AA-A01I	0.00522821	0.045749807	0.032629089	0.008096574	0.058203918	0.012796456	0.016388699	0.003053602	0.016910031	0	0.800943615
TCGA-AA-A01G	0.005796768	0.034855455	0.014546834	0	0.044633836	0.016725765	0	0.002296745	0.016888648	0	0.864255949
TCGA-AA-A01F	0.004617376	0.030575905	0.002095907	0	0.044151788	0.024577306	0	0	0.004673248	0	0.88930847
TCGA-AA-A01C	0.005213912	0.037441484	0.019633849	0	0.038847149	0.024479077	0	0	0.030138034	0	0.844246494
TCGA-AA-A017	0.005889206	0.027404135	0.016232595	0	0.033494209	0.016646991	0	0	0.016912365	0	0.8834205
TCGA-AA-A010	0.005716917	0.034038528	0.02471194	0	0.03389104	0.027997622	0	0.00116619	0.031515933	0	0.840961829
TCGA-AA-A00Z	0.005501203	0.058383995	0.007897383	0	0.04927942	0.017691619	0.036368775	0.002212164	0.02483772	0	0.797827722
TCGA-AA-A00W	0.005929085	0.121302488	0	0	0.041419618	0.02160699	0.00601921	0	0.020779453	0	0.782943155
TCGA-AA-A00U	0.00668266	0.0948907	0	0	0.015606843	0.013686757	0.004848413	0.00276194	0.022859292	0	0.838663394
TCGA-AA-A00R	0.013813436	0.097257503	0.020881869	0.002940196	0.033236851	0.01872991	0	0.062866407	0.044550835	0	0.705722994
TCGA-AA-A00Q	0.00596558	0.028832269	0.031225366	0	0.058570949	0.020313889	0	0.002233274	0.020562468	0	0.832296206
TCGA-AA-A00O	0	0.015606838	0.021814656	0	0.072232617	0.020170395	0.0710386	0.004996037	0.065365525	0.004037006	0.724738327
TCGA-AA-A00N	0.00694858	0.055863065	0.037239607	0	0.044318361	0.021689388	0	0.000223878	0.016396124	0	0.817320997
TCGA-AA-A00L	0.005052775	0.056426765	0.009093588	0	0.038822909	0.027831273	0	0	0.010707221	0	0.852065468
TCGA-AA-A00K	0.007080391	0.065890512	0.019367368	0	0.057623116	0.026637803	0.000506689	0	0.025285177	0	0.797608946
TCGA-AA-A00J	0.002926071	0.023364365	0.0201135	0	0.030320572	0.007663391	0.051869053	0.003046721	0.039204688	0	0.82149164
TCGA-AA-A00F	0.007287385	0.027443206	0.023640289	0	0.037532042	0.01388464	0	0.001560593	0.017767379	0	0.870884466
TCGA-AA-A00E	0.013635552	0.04475499	0.032481326	0	0.037232583	0.026520847	0	0.00245235	0.028954624	0.00023056	0.813737169
TCGA-AA-A00D	0.012916255	0.041253089	0.062533124	0.000796116	0.021960369	0.018311024	0	0.025845892	0.040285217	0	0.776098914
TCGA-AA-A00A	0.005605246	0.080634401	0.031750206	0	0.059563248	0.029154404	0	0.00498542	0.026255178	0	0.762051897
TCGA-AA-A004	0.012510953	0.062309189	0.001265894	0	0.02730046	0.033692186	0	0	0.015330456	0	0.847590863
TCGA-AA-3994	0.005296904	0.031553116	0.033329353	0	0.026714311	0.014859371	0.001914121	0.003462578	0.023298393	0	0.859571852
TCGA-AA-3989	0.011548927	0.057960335	0.046094499	0	0.05698786	0.02672142	0	0.009840556	0.028511758	0	0.762334644
TCGA-AA-3986	0.017841942	0.061923607	0.033849229	0	0.034878446	0.022492825	0.028124782	0.01967365	0.041534383	0	0.739681135
TCGA-AA-3984	0.002784537	0.268893562	0	0	0	0.033813513	0	0.005680238	0.049376667	0	0.639451483
TCGA-AA-3982	0.010290663	0.036356356	0.060918461	0	0.039588713	0.01653737	0	0.013802817	0.033524421	0	0.788981199
TCGA-AA-3980	0.008240919	0.095629262	0.028109597	0	0.027696505	0.011596654	0	0.025278239	0.025958024	0	0.7774908
TCGA-AA-3979	0.006876089	0.071017079	0.001558234	0	0.038225732	0.038703854	0	0	0.011405034	0	0.832213978
TCGA-AA-3977	0.004211458	0.09916601	0.032900842	0	0.052770348	0.023181954	0.043692082	0.003498668	0.02996974	0	0.710608897
TCGA-AA-3975	0.006854242	0.030156066	0.036414723	0	0.04160015	0.023362472	0	0	0.018837462	0	0.842774886
TCGA-AA-3973	0.008409574	0.0123853	0.038027493	0	0.032985096	0.013000331	0	0.008644046	0.015992919	0	0.870555242
TCGA-AA-3972	0.005697487	0.022952094	0.019277867	0	0.048915044	0.012185681	0	0.000212608	0.013980601	0.003248479	0.873530139
TCGA-AA-3971	0.012893458	0.045771733	0.032871599	0	0.067936685	0.028946858	0	0.008768644	0.031698056	0	0.771112967
TCGA-AA-3970	0.012707428	0.092422238	0.028569753	0	0.034162565	0.028728197	0	0.003460225	0.034193029	0	0.765756566
TCGA-AA-3968	0.014466506	0.040290172	0.034549308	0	0.044571586	0.034336625	0	0.00208046	0.026624579	0	0.803080765
TCGA-AA-3966	0.006853081	0.212745815	0.001892449	0	0.000910631	0.008526813	0	0.019086831	0.062099983	0	0.687884397
TCGA-AA-3956	0.009328491	0.051372552	0.020809189	0	0.046915753	0.015679672	0.006575385	0.00341767	0.029098992	0	0.816802296
TCGA-AA-3955	0.007747772	0.045715214	0.032759061	0	0.050558276	0.028136035	0	0.000611158	0.019482695	0	0.81498979
TCGA-AA-3952	0.005066021	0.084159907	0.021486005	0	0.020546911	0.01858382	0.020031258	0.001615208	0.010594094	0	0.817916775
TCGA-AA-3950	0.00485194	0.072333596	0.048515017	0	0.047602729	0.016185542	0	0.011083798	0.035003095	0	0.764424284
TCGA-AA-3949	0.011772943	0.085499264	0.054547928	0	0.047082264	0.011666272	0.008263892	0.033987525	0.026893432	0	0.720286478
TCGA-AA-3947	0.012324391	0.091148263	0.056787588	0	0.03142057	0.008619439	0.010693388	0.003775025	0.032379098	0	0.752852238
TCGA-AA-3941	0.008035473	0.013937498	0.039168077	0.008020372	0.040246617	0.033928456	0	0	0.007802048	0	0.848861458
TCGA-AA-3939	0.010912924	0.087522771	0.027424521	0	0.036809371	0.023056707	0	0.001011647	0.025040829	0	0.78822123
TCGA-AA-3930	0.01024848	0.058333861	0.028631948	0	0.05176596	0.01287328	0	0.010388933	0.019971174	0	0.807786365
TCGA-AA-3877	0.007635009	0.11757848	0.009974193	0	0.040949078	0.015078562	0	0.016099203	0.026515546	0	0.766169929
TCGA-AA-3875	0.010643358	0.065352028	0.01194759	0	0.052228705	0.02096485	0	0.008547077	0.025034812	0	0.805281579
TCGA-AA-3872	0.011062892	0.035694139	0.051590708	0	0.042333828	0.014737013	0	0.004592403	0.02770305	0	0.812285968
TCGA-AA-3870	0.010247858	0.031259376	0.041250609	0	0.030655245	0.011125086	0.001910603	0.008207321	0.033868565	0	0.831475338
TCGA-AA-3869	0.007484575	0.040144386	0.050537089	0	0.047382298	0.011678419	0	0.008537985	0.027631365	0	0.806603883
TCGA-AA-3867	0.006871261	0.017065806	0.040829411	0	0.10500351	0.022064998	0	0	0.013399653	0	0.79476536
TCGA-AA-3866	0.008145243	0.099380298	0.058705421	0	0.067578181	0.012532021	0.028392165	0.012011391	0.051660876	0	0.661594404
TCGA-AA-3864	0.012249771	0.0926594	0.040202597	0	0.009066457	0.035655003	0	0.003220714	0.01537792	0	0.791568138
TCGA-AA-3862	0.008288313	0.075421339	0.022122023	0	0.038977096	0.022220272	0	0.015577728	0.025067439	0	0.792325789
TCGA-AA-3861	0.01577696	0.050769857	0.039336148	0	0.042778953	0.045306891	0	0	0.013550384	0	0.792480807
TCGA-AA-3860	0.014541244	0.109367518	0.008587153	0	0.057755801	0.013661651	0.030546883	0.008604483	0.039068669	0	0.717866598
TCGA-AA-3858	0.008336279	0.082473212	0.006076169	0	0.033511109	0.035669625	0	0	0.022521612	0	0.811411994
TCGA-AA-3856	0.01483974	0.040084754	0.045080615	0	0.062972489	0.028982475	0	0.007319508	0.039485614	0	0.761234804
TCGA-AA-3855	0.009425406	0.091370396	0.011960438	0	0.039021565	0.026750906	0	0.002051818	0.018894184	0	0.800525286
TCGA-AA-3854	0.004817326	0.028642832	0.041751662	0	0.038440459	0.021383917	0.014789109	0	0.020023878	0	0.830150817
TCGA-AA-3852	0.009323751	0.069906609	0.042419825	0	0.026639507	0.018181884	0	0.004683017	0.023997055	0	0.804848351
TCGA-AA-3851	0.012827666	0.025252112	0.096365237	0.005944294	0.037695923	0.016259701	0	0.006428384	0.025317321	0	0.773909363
TCGA-AA-3850	0.016587762	0.062569402	0.046120496	0	0.061928976	0.033161871	0	0	0.039703442	0	0.739928052
TCGA-AA-3848	0.002999377	0.016800882	0.032387956	0	0.033451611	0.023917758	0.006554658	0	0.027675823	0	0.856211935
TCGA-AA-3846	0.008355202	0.089076642	0.010950711	0	0.027246377	0.02778602	0	0	0.037172093	0	0.799412955
TCGA-AA-3845	0.01782679	0.076860956	0.011836922	0	0.064493301	0.013214729	0	0.016219611	0.036795405	0	0.762752286
TCGA-AA-3844	0.005893568	0.071076274	0.02910809	0	0.038643843	0.030074705	0	0	0.021542824	0	0.803660696
TCGA-AA-3842	0.006774605	0.027304954	0.057371282	0	0.041680918	0.02909262	0	0.007376047	0.012022797	0	0.818376777
TCGA-AA-3841	0.011276181	0.030076068	0.030285014	0	0.051896557	0.024814905	0	0.002795845	0.020496674	0	0.828358755
TCGA-AA-3837	0.007770179	0.036917552	0.022876834	0	0.052166024	0.015614544	0.018976243	0.005722636	0.020401262	0	0.819554726
TCGA-AA-3833	0.008588973	0.068235524	0.021019217	0	0.052405013	0.022160282	0	0.013190623	0.02766302	0	0.786737348
TCGA-AA-3831	0.008620275	0.066339307	0.045966365	0	0.04616928	0.044436478	0	0	0.028059491	0	0.760408804
TCGA-AA-3821	0.009898123	0.05280066	0.021120859	0	0.041687484	0.020836089	0	0.004764532	0.024147758	0	0.824744496
TCGA-AA-3819	0.00835891	0.039202737	0.017159626	0	0.04370555	0.033954189	0	0	0.014201699	0	0.843417289
TCGA-AA-3818	0.00584858	0.022398371	0.026064216	0	0.065354323	0.02025553	0	0.006761636	0.015208676	0	0.838108668
TCGA-AA-3815	0.012483719	0.100496025	0.044082505	0	0.043657781	0.023925044	0	0.035444563	0.04221522	0	0.697695143
TCGA-AA-3814	0.008531906	0.073675732	0.036465818	0	0.03803111	0.024320082	0	0.010396426	0.025928889	0	0.782650038
TCGA-AA-3812	0.000999879	0.051131914	0.043093702	0	0.038128004	0.056337129	0	0	0.001159482	0	0.809149889
TCGA-AA-3811	0.00906171	0.029372509	0.032754435	0	0.036522355	0.014416178	0.054619782	0.004680794	0.012047857	0	0.806524379
TCGA-AA-3715	0.008528127	0.103973531	0.027184112	0	0.04826857	0.013697191	0	0.013984239	0.047251445	0	0.737112784
TCGA-AA-3713	0.015527253	0.060775415	0.03183614	0	0.076477692	0.013540467	0.004598775	0.01915206	0.0337177	0	0.744374497
TCGA-AA-3712	0.006107919	0.073887028	0.006627672	0	0.052471017	0.036309731	0	0	0.01618845	0	0.808408183
TCGA-AA-3710	0.008113318	0.173462771	0.010902355	0	0.044332934	0.015219154	0	0.062204016	0.03335131	0	0.652414141
TCGA-AA-3697	0.011560476	0.131424864	0	0	0.02986546	0.025081209	0	0.003083134	0.026445477	0	0.77253938
TCGA-AA-3696	0.006856529	0.036718273	0.028794272	0	0.038616037	0.038910356	0	0	0.01672895	0	0.833375583
TCGA-AA-3693	0.004637615	0.023528659	0.02904311	0	0.04819679	0.030307525	0	0	0.005619522	0	0.858666779
TCGA-AA-3692	0.008156373	0.12836185	0.037354745	0	0	0.024981683	0.022665644	0.002393084	0.038924956	0	0.737161666
TCGA-AA-3688	0.004451922	0.043477358	0.036497551	0	0.04127077	0.044952927	0	0	0.021317081	0	0.808032391
TCGA-AA-3685	0.008842264	0.087028098	0.027566689	0	0.026835027	0.02883289	0	0.008399189	0.02396061	0	0.788535234
TCGA-AA-3684	0.009010913	0.042662527	0.057684872	0	0.048789752	0.062459434	0	0	0.015681572	0	0.76371093
TCGA-AA-3681	0.011532053	0.0678499	0.013863786	0	0.062949117	0.019468208	0.010766101	0.007229246	0.028771928	0	0.777569662
TCGA-AA-3680	0.015348472	0.025465124	0.063803735	0	0.033424657	0.027985569	0	0.010375558	0.019579727	0	0.804017157
TCGA-AA-3679	0.008478784	0.034089366	0.049001531	0	0.042247288	0.026962063	0	0	0.011940256	0	0.827280712
TCGA-AA-3678	0.009467211	0.094318726	0.0051103	0	0.041634604	0.031999977	0	0	0.024424625	0	0.793044555
TCGA-AA-3675	0	0.088623644	0.004698847	0	0.005838092	0.011845191	0.082475974	0.00280193	0.048162197	0	0.755554125
TCGA-AA-3673	0.008864243	0.044258958	0.03297643	0	0.051147139	0.026952531	0	0.002031906	0.03416625	0	0.799602543
TCGA-AA-3672	0.003222589	0.094499244	0.017495943	0	0.033520906	0.041413618	0	0.02440024	0.020100107	0	0.765347355
TCGA-AA-3667	0.003502045	0.037835917	0.016070275	0	0.040072841	0.039221846	0	0	0.005494672	0	0.857802404
TCGA-AA-3666	0.008199944	0.106323392	0.0173949	0	0.012560582	0.026723049	0	0.000920957	0.019417431	0	0.808459745
TCGA-AA-3664	0.01181908	0.062603485	0.012558001	0	0.030613134	0.016271299	0	0.00409656	0.021452016	0	0.840586424
TCGA-AA-3663	0.005763733	0.059663018	0.028303359	0	0.0216883	0.049775735	0	0	0.002284072	0	0.832521782
TCGA-AA-3662	0.008665965	0.029587479	0.029025944	0	0.052510911	0.019872825	0	0.003833934	0.018813638	0	0.837689304
TCGA-AA-3660	0.006750246	0.023116598	0.034596988	0	0.05030647	0.017045842	0	0.001177762	0.025317204	0	0.841688889
TCGA-AA-3655	0.005183047	0.066289624	0.07567362	0	0.039912718	0.026178793	0	0.003552253	0.040771302	0	0.742438643
TCGA-AA-3562	0.007966299	0.051553716	0.0357044	0	0.065775608	0.026175101	0.01793405	0	0.023063542	0	0.771827287
TCGA-AA-3561	0.005419178	0.053961684	0.012979237	0	0.040727275	0.018599338	0.008733174	0	0.012313453	0	0.847266661
TCGA-AA-3560	0.005141065	0.028800314	0.040365334	0	0.056440742	0.009967818	0.013871628	0.001005064	0.016768097	0	0.827639938
TCGA-AA-3556	0.008657201	0.040325741	0.014909107	0	0.07900986	0.011117403	0.02541883	0.003908937	0.02028572	0.013086181	0.783281019
TCGA-AA-3555	0.005941945	0.04413094	0.020078937	0	0.073252466	0.016816299	0	0.001001457	0.018478636	0	0.820299321
TCGA-AA-3554	0.012487591	0.14124264	0.020059394	0	0.046246244	0.023802363	0	0.006557926	0.027953363	0	0.721650479
TCGA-AA-3553	0.006914173	0.068857124	0.01596372	0	0.079128203	0.01860934	0	0.008847108	0.025133378	0	0.776546954
TCGA-AA-3552	0.015939256	0.038932462	0.063486948	0	0.046388616	0.027377634	0.00335804	0.008374414	0.034382119	0	0.761760511
TCGA-AA-3549	0.006176146	0.044400614	0.014323342	0	0.069631462	0.009450629	0.017363048	0.004382378	0.021550936	0	0.812721446
TCGA-AA-3548	0.01190275	0.02674792	0.070881351	0	0.036092879	0.026188337	0	0.004076304	0.021346005	0	0.802764454
TCGA-AA-3544	0.011506363	0.038534184	0.080205863	0	0.028092835	0.020561813	0	0.008765045	0.035418992	0	0.776914905
TCGA-AA-3543	0.005712846	0.065384179	0.041770289	0	0.043321338	0.026343383	0	0.043737538	0.030764419	0	0.742966008
TCGA-AA-3542	0.004146536	0.018008179	0.020804181	0	0.031928286	0.014891992	0	5.23E-05	0.007970777	0	0.902197768
TCGA-AA-3538	0.007703477	0.059422644	0.032289145	0	0.064802035	0.026104112	0	0	0.019660993	0	0.790017594
TCGA-AA-3534	0.003468794	0.033291491	0.033960611	0	0.051458068	0.022709454	0.009262441	0.004918986	0.043048742	0	0.797881413
TCGA-AA-3532	0.013665058	0.059126029	0.047648083	0	0.037204017	0.018134998	0	0.007181751	0.039537415	0	0.777502649
TCGA-AA-3531	0.001167697	0.01766614	0.023796261	0	0.042602644	0.056471391	0	0	0	0	0.858295867
TCGA-AA-3530	0.016589926	0.053512003	0.040376403	0	0.041706105	0.027947599	0.0235797	0.005077286	0.024815386	0	0.766395592
TCGA-AA-3529	0.00511834	0.039847487	0.019059116	0	0.061791778	0.019610348	0	0.003086778	0.014742004	0	0.836744149
TCGA-AA-3527	0	0.025096321	0.066224093	0	0.024035401	0.095350071	0	0	0	0	0.789294114
TCGA-AA-3526	0.007653825	0.113805266	0.012585956	0	0.030859096	0.032996335	0	0.011552188	0.027452227	0	0.763095107
TCGA-AA-3525	0.009980444	0.04905126	0.020275194	0.000916063	0.050658684	0.024016758	0	0.003836632	0.014975438	0	0.826289527
TCGA-AA-3524	0.004001495	0.073276636	0.014643631	0	0.053396719	0.039817461	0	0.001504906	0.016465393	0	0.796893759
TCGA-AA-3522	0.013433221	0.057478896	0.041663665	0	0.050111959	0.024156195	0	0.006491858	0.0203191	0	0.786345105
TCGA-AA-3521	0.006811364	0.035621941	0.014138106	0	0.042233489	0.020079438	0	0	0.017462206	0	0.863653456
TCGA-AA-3520	0.006877296	0.054400642	0.039900698	0	0.060115795	0.019292105	0.018561091	0.003361633	0.035598224	0	0.761892516
TCGA-AA-3519	0.007488588	0.09976535	0.012682754	0	0.031631045	0.041040974	0	0	0.01140455	0	0.795986739
TCGA-AA-3518	0.010069988	0.049364359	0.024636337	0	0.036969321	0.021625351	0	0.01040001	0.027122215	0	0.81981242
TCGA-AA-3517	0.0082834	0.093946649	0.015102163	0	0.018408678	0.028773374	0	0	0.024752577	0	0.810733159
TCGA-AA-3516	0.008717404	0.070523751	0.00711242	0	0.043777088	0.014663705	0	0.014619327	0.025891507	0	0.814694797
TCGA-AA-3514	0	0.025360101	0.032704239	0	0.048411415	0.056090714	0	0	0.007332215	0	0.830101316
TCGA-AA-3511	0.00686317	0.028855342	0.016379896	0	0.04706088	0.020856699	0	0	0.015667074	0	0.864316938
TCGA-AA-3510	0.008321807	0.062120928	0.041612211	0	0.06272149	0.040719907	0	0	0.014916373	0	0.769587283
TCGA-AA-3509	0.008120327	0.043616164	0.045552627	0	0.060704345	0.025812188	0	0	0.019492264	0	0.796702084
TCGA-AA-3506	0.006801868	0.073405532	0.022563553	0	0.029853843	0.032368196	0	0.006901893	0.030470821	0	0.797634294
TCGA-AA-3502	0.008718338	0.027712048	0.0433061	0	0.053198768	0.017961875	0.002270453	0.011514735	0.012661103	0	0.82265658
TCGA-AA-3496	0.009744654	0.051856295	0.042925152	0	0.04288492	0.01676005	0	0.009307252	0.052146315	0	0.774375362
TCGA-AA-3495	0.010402713	0.078778947	0.019243005	0	0.049997076	0.015518811	0	0.007353988	0.024108778	0	0.794596683
TCGA-AA-3494	0.007321083	0.065159142	0.029937971	0	0.052328242	0.036492623	0	0	0.018491396	0	0.790269544
TCGA-AA-3492	0.000324428	0.078309471	0.069413695	0	0.083681141	0.063323536	0	0	0.006320541	0	0.698627188
TCGA-AA-3489	0.076376928	0.062456706	0.077003714	0	0.038064138	0.013929446	0.080261209	0.026332006	0.043103172	0	0.582472682
TCGA-A6-A5ZU	0.005784739	0.019442669	0.031253036	0	0.077176089	0.030974287	0	0	0.005242886	0	0.830126294
TCGA-A6-A56B	0.009531007	0.052184104	0.034027435	0	0.020678111	0.024765575	0	0	0.01732832	0.011180097	0.83030535
TCGA-A6-A567	0.005567922	0.009065444	0.018370887	0	0.077539368	0.012028631	0	0.001707036	0.010182501	0	0.865538211
TCGA-A6-A566	0.006248401	0.09946531	0.089867351	0	0.049536766	0.034374234	0	0	0.064274312	0	0.656233627
TCGA-A6-A565	0.042555965	0.030874937	0.025855383	0	0.098453713	0.013731291	0.087971075	0.017515667	0.020669471	0	0.662372498
TCGA-A6-6782	0.008370761	0.053245888	0.025439716	0	0.033648939	0.017237538	0	0.007364309	0.018219168	0	0.836473682
TCGA-A6-6781	0.01782655	0.112695568	0.048758505	0	0.084611504	0.023022716	0	0.013437399	0.048386497	0	0.651261261
TCGA-A6-6780	0.01144583	0.11761845	0.105985733	0	0.065924137	0.039357493	0.000511987	0.013816992	0.047433295	0	0.597906083
TCGA-A6-6654	0.011981125	0.109243846	0.051603327	0	0.043882267	0.013002851	0	0.014928101	0.072437787	0	0.682920696
TCGA-A6-6653	0.009774619	0.04561283	0.035804523	0	0.063946576	0.0335065	0	0	0.01409638	0	0.797258572
TCGA-A6-6652	0.005730038	0.055612014	0.002154025	0	0.033791245	0.039642417	0	0	0.011861498	0	0.851208764
TCGA-A6-6651	0.027732021	0.042119977	0.087077819	0	0.044057651	0.020413795	0.0081506	0.014347966	0.047759144	0	0.708341027
TCGA-A6-6650	0.011256659	0.084178042	0.032171997	0	0.03749259	0.023270817	0	0	0.025785326	0	0.78584457
TCGA-A6-6649	0.015132368	0.039735217	0.034243764	0	0.061847889	0.030971919	0	0.003932823	0.035682686	0	0.778453335
TCGA-A6-6648	0.012288804	0.047039324	0.02073862	0	0.064083889	0.020355498	0	0.004821264	0.020933548	0	0.809739053
TCGA-A6-6142	0.004734845	0.06892067	0.017534541	0	0.054552845	0.019439103	0	0.000949106	0.023399995	0	0.810468895
TCGA-A6-6141	0.013510634	0.031768488	0.045479569	0	0.030533617	0.037380646	0	0.012278445	0.030081721	0	0.798966881
TCGA-A6-6140	0.006490548	0.091998929	0.00509253	0	0.058118477	0.031772999	0	0.00378016	0.019733168	0	0.783013188
TCGA-A6-6138	0.011263265	0.080616243	0.054689713	0	0.052868812	0.01442378	0	0.026573573	0.059647206	0	0.699917408
TCGA-A6-6137	0.008548055	0.063596424	0.034862871	0	0.053027579	0.018684179	0.019850446	2.05E-05	0.049118902	0	0.752291006
TCGA-A6-5667	0.008346573	0.046771995	0.016712166	0	0.061589724	0.023884972	0	0.003111546	0.019420814	0	0.82016221
TCGA-A6-5666	0	0.020235574	0.013292727	0	0.036112679	0.010663197	0.085279552	0	0.031927359	0.002216851	0.800272062
TCGA-A6-5665	0.010719873	0.088948593	0.000722533	0	0.031746601	0.021774138	0.016922508	0.017217898	0.021175945	0	0.79077191
TCGA-A6-5664	0.014068449	0.146687522	0.042113109	0	0	0.015658135	0	0.040531888	0.06041953	0	0.680521366
TCGA-A6-5662	0.006237012	0.02534973	0.029190952	0	0.05015899	0.035196501	0	0	0.010601705	0.010362308	0.832902801
TCGA-A6-5661	0.011004736	0.114034426	0.002545855	0	0.031194224	0.030951323	0	0	0.019076979	0	0.791192457
TCGA-A6-5660	0.008721718	0.047922763	0.046931716	0	0.034249475	0.018346182	0	0	0.023285524	0	0.820542622
TCGA-A6-5659	0.012505427	0.061411177	0.041645693	0	0.047119677	0.035226695	0	0	0.024168848	0.001066225	0.776856257
TCGA-A6-5657	0.059241815	0.047027252	0.013752709	0	0.030916529	0.013960417	0.012410135	0.009081496	0.036375344	0	0.777234303
TCGA-A6-5656	0.015551994	0.057699957	0.032623334	0	0.056470248	0.045853464	0	0	0.026535264	0.00107029	0.76419545
TCGA-A6-4107	0.011668328	0.059740046	0.067212488	0	0.036328682	0.040865241	0	0	0.01827542	0	0.765909794
TCGA-A6-4105	0.007111842	0.101304212	0.027100806	0	0.033850693	0.021170236	0	0.022872811	0.049505216	0	0.737084184
TCGA-A6-3810	0.015255177	0.090779785	0.030968415	0	0.067686127	0.036856293	0	0.002610194	0.037776746	0.004525385	0.713541878
TCGA-A6-3809	0.009190355	0.126537147	0.066661541	0	0.050255047	0.040433576	0	0.007857137	0.055480219	0	0.643584977
TCGA-A6-3808	0.009044866	0.125634491	0.045246464	0	0.010294182	0.028603753	0	0.006643942	0.05921874	0	0.715313563
TCGA-A6-3807	0.007911943	0.050045393	0.022863368	0	0.049566904	0.013710664	0	0.005856632	0.023153756	0	0.82689134
TCGA-A6-2686	0.014506143	0.056014862	0.054958266	0	0.029971993	0.017663098	0	0.037765472	0.05433513	0	0.734785036
TCGA-A6-2685	0.01073154	0.058437298	0.087550609	0	0.034149113	0.045253176	0	0	0.019646775	0	0.74423149
TCGA-A6-2684	0.015199784	0.110100424	0.061503296	0	0.044324271	0.039778809	0	0	0.066067133	0	0.663026283
TCGA-A6-2683	0.003420776	0.01785257	0.036305379	0	0.036648419	0.033245986	0	0	0.004126673	0	0.868400197
TCGA-A6-2682	0.006275424	0.05802972	0.037072547	0	0.056560067	0.030756997	0	0	0.023242929	0	0.788062317
TCGA-A6-2681	0.007563594	0.043419093	0.03227612	0	0.0509931	0.012259432	0	0.005250515	0.028004433	0	0.820233714
TCGA-A6-2680	0.003741187	0.038922526	0.032924204	0	0.059111089	0.046732953	0	0	0.020656366	0	0.797911675
TCGA-A6-2679	0.020450645	0.038062772	0.028174923	0	0.024419761	0.028194669	0	0.011347556	0.008870165	0	0.840479509
TCGA-A6-2678	0.004302432	0.071593189	0.033780615	0	0.064280683	0.02058254	0.034727863	0.01181615	0.029661498	0	0.72925503
TCGA-A6-2677	0.005960307	0.028214966	0.026437166	0	0.069410311	0.016392514	0.006111031	0.000195449	0.018493447	0	0.828784809
TCGA-A6-2676	0.005392665	0.09022266	0.05266331	0	0.043425415	0.030645082	0	0.009326479	0.031664754	0	0.736659635
TCGA-A6-2675	0.008634673	0.048480833	0.061237305	0	0.059116798	0.024563884	0	0	0.035939529	0	0.762026979
TCGA-A6-2674	0.019033821	0.109137045	0.011696407	0	0.19631304	0.014674765	0	0.002498577	0.039378864	0	0.607267481
TCGA-A6-2672	0.00501164	0.091326029	0.03995409	0	0.052468432	0.025778752	0	0.035653505	0.056031835	0	0.693775716
TCGA-A6-2671	0.006966522	0.036016044	0.024234855	0	0.026754883	0.025629453	0	0.000279707	0.018571865	0.005428159	0.856118511
TCGA-5M-AATE	0.008009732	0.031638839	0.016281744	0	0.027662589	0.021343229	0	0.001435744	0.012365679	0	0.881262443
TCGA-5M-AATA	0.009142924	0.0709665	0.00262346	0	0.02683821	0.024479889	0	0.0012722	0.020974078	0	0.843702739
TCGA-5M-AAT6	0.015716788	0.074837021	0.047417826	0	0.021397705	0.021448432	0	0.023723321	0.042584935	0	0.752873972
TCGA-5M-AAT5	0.00615233	0.091123218	0	0	0.016623398	0.039462289	0	0	0.008097527	0	0.838541238
TCGA-5M-AAT4	0.007903275	0.047495321	0.006555099	0	0.033718417	0.036502257	0	0	0.007477417	0	0.860348214
TCGA-4T-AA8H	0.005291246	0.017615527	0.018736894	0	0.047752306	0.0276214	0	0	0.016597888	0	0.86638474
TCGA-4N-A93T	0.010178422	0.044291116	0.030351302	0	0.035031514	0.021924638	0	0	0.01429073	0	0.843932277
TCGA-3L-AA1B	0.012617142	0.029911062	0.040347131	0	0.037052132	0.043966208	0	0	0.040381493	0	0.79572483
