# Supplementary material for: A CLRN3-Based CD8+ T-Related Gene Signature Predicts Prognosis and Immunotherapy Response in Colorectal Cancer
Source: Biomolecules. 2024 Jul 24;14(8):891. doi: 10.3390/biom14080891 (PMC11352867; doi:10.3390/biom14080891)
Supplement: Supplementary file 1 [file biomolecules-14-00891-s001.zip › Supplementary Table/Table S6.csv]

Table S6. WGCNA-brown-moduel-genes
ABCA3
ABI3
AC136428.1
ACAP1
ACOX2
ACP5
ACRBP
ADA2
ADAM28
ADAM8
ADAMDEC1
ADCY7
ADGRE2
ADGRG3
ADGRG5
ADM
ADRB1
AFAP1L2
AGAP2
AIF1
AIF1L
AIFM3
AIM2
AKR1B1
ALOX15B
ALOX5
ALOX5AP
ANGPTL4
ANKDD1B
ANO9
AOC1
APBB1IP
APOBEC3C
APOBEC3G
APOC1
APOE
APOL3
APOL4
AQP9
ARHGAP25
ARHGAP30
ARHGAP31
ARHGAP9
ARHGDIB
ARHGEF6
ARNTL2
ASAP3
ASPHD2
ATP10D
AXIN2
AZGP1
BAIAP2L2
BATF
BATF2
BCAT1
BCL2
BCL2A1
BHLHA15
BICDL2
BLVRA
BMP2
BST2
BTK
BTN3A1
BTN3A3
C10orf82
C10orf99
C16orf54
C19orf38
C1QA
C1QB
C1QC
C1orf162
C3AR1
C5AR1
CALHM6
CAMK2N2
CAPG
CARD16
CASP1
CBR3
CCDC69
CCL13
CCL17
CCL18
CCL19
CCL2
CCL22
CCL23
CCL26
CCL3
CCL3L3
CCL4
CCL4L2
CCL5
CCL7
CCL8
CCR1
CCR2
CCR4
CCR5
CCR7
CD14
CD163
CD163L1
CD180
CD19
CD1C
CD2
CD200
CD209
CD22
CD247
CD27
CD274
CD300A
CD300C
CD300E
CD300LF
CD36
CD37
CD38
CD3D
CD3E
CD3G
CD4
CD40
CD48
CD5
CD52
CD53
CD6
CD69
CD7
CD70
CD74
CD79A
CD79B
CD83
CD84
CD86
CD8A
CD8B
CD96
CDHR1
CDX2
CEACAM5
CFD
CFI
CHI3L1
CHI3L2
CHIT1
CHST11
CHST2
CHST6
CIITA
CLC
CLCN2
CLEC10A
CLEC2B
CLEC4E
CLEC5A
CLEC7A
CLIC2
CLIP4
CLRN3
CMKLR1
CORO1A
COTL1
CP
CPA3
CPM
CPVL
CR2
CRACD
CRB2
CSF1
CSF1R
CSF2
CSF2RA
CSF2RB
CSF3R
CST7
CSTA
CTLA4
CTSG
CTSL
CTSS
CTSW
CX3CL1
CXCL10
CXCL11
CXCL13
CXCL16
CXCL5
CXCL6
CXCL8
CXCL9
CXCR1
CXCR2
CXCR4
CXCR6
CXorf21
CYBB
CYP2B6
CYP2J2
CYP4F12
CYP4F2
CYRIA
CYTH4
CYTIP
DAPK1
DAPK2
DAPP1
DDC
DERL3
DGKA
DNASE1L3
DOC2B
DOCK10
DOCK2
DOCK8
DOK2
DOK3
DPYD
DRAM1
DUSP5
EBI3
EFNA5
EIF4E3
ENGASE
ENO2
ENPP2
EPB41L3
EPHA4
EPS8L3
ETS1
ETV4
ETV5
ETV7
EVI2A
EVI2B
EVL
F13A1
FABP6
FAM167A
FAM20A
FAM78A
FAS
FASLG
FBXO6
FCER1G
FCGR1A
FCGR2A
FCGR2B
FCGR3A
FCGR3B
FCMR
FCN1
FDCSP
FERMT3
FFAR2
FGFR3
FGFR4
FGL2
FGR
FLI1
FLVCR2
FMNL1
FOLR2
FOXD2
FOXP3
FPR1
FPR2
FPR3
FRMD3
FYB1
G0S2
GABRP
GAS2L1
GBP1
GBP2
GBP4
GBP5
GIMAP2
GIMAP4
GIMAP6
GIMAP7
GIMAP8
GJB1
GLIPR2
GLUL
GMFG
GNA15
GNG2
GNLY
GOLT1A
GPNMB
GPR15
GPR171
GPR183
GPR34
GPR84
GPSM3
GPX2
GRAMD1B
GZMA
GZMH
GZMK
GZMM
HAPLN3
HAVCR2
HCAR2
HCAR3
HCK
HCLS1
HCST
HHEX
HK3
HLA-B
HLA-C
HLA-DMA
HLA-DMB
HLA-DOA
HLA-DPA1
HLA-DPB1
HLA-DQA1
HLA-DQA2
HLA-DQB1
HLA-DQB2
HLA-DRA
HLA-DRB1
HLA-DRB5
HLA-F
HMOX1
HMX3
HNF1B
HOXB2
HOXC4
HOXC6
HOXC9
HPSE
HS3ST2
HSD11B1
HSD11B2
HSF4
ICAM1
ICAM2
ICOS
IDO1
IFI16
IFNG
IGFL2
IGLL5
IGSF6
IHH
IKZF1
IKZF3
IL10RA
IL11
IL12RB1
IL18BP
IL1B
IL1R2
IL1RN
IL24
IL27RA
IL2RA
IL2RB
IL32
IL4I1
IL6
IL6R
IL7R
INPP5J
IRAK3
IRF1
IRF4
IRF5
IRF8
ISG20
ITGA4
ITGAL
ITGAM
ITGAX
ITGB2
ITGB7
ITM2A
JAK3
JAML
JCHAIN
KCNQ1
KIAA0513
KIF12
KLHL6
KLK10
KLRB1
KRT7
KRTAP5-1
LAG3
LAIR1
LAIR2
LAMP3
LAPTM5
LAT2
LAX1
LCK
LCN12
LCP1
LCP2
LFNG
LGALS2
LILRA5
LILRA6
LILRB1
LILRB2
LILRB3
LILRB4
LIMD2
LIPA
LMO4
LPCAT1
LPXN
LRATD1
LRRC25
LRRC36
LSP1
LST1
LTB
LTF
LXN
LY6E
LY86
LY96
LYG1
LYPD5
LYZ
MAF
MAFB
MAP1LC3A
MAP3K6
MAP4K1
MAPK11
MAPK12
MARCO
MATK
MCEMP1
MCUB
MDFIC
MEP1A
METTL7B
MFNG
MICB
MILR1
MLXIPL
MMP1
MMP12
MMP3
MMP9
MNDA
MOGAT3
MPEG1
MR1
MRC1
MS4A1
MS4A4A
MS4A6A
MS4A7
MSR1
MT1E
MT1M
MT2A
MUC20
MXD1
MYO1A
MYO1F
MYO1G
MYO5A
MYO7B
MZB1
NCF1
NCF2
NCF4
NCKAP1L
NELL2
NFAM1
NFATC1
NFKBIZ
NGEF
NKG7
NKX3-1
NLRC5
NLRP1
NOS2
NPY1R
NR1I2
NR3C1
NRGN
NRP1
NRROS
ODF3B
OR2I1P
OSCAR
OSM
OSR2
OVGP1
P2RY10
P2RY13
P2RY14
P2RY6
P2RY8
PAEP
PARP8
PAX5
PDCD1
PDCD1LG2
PDE4B
PDZD3
PFKP
PIGZ
PIK3AP1
PIK3CD
PIK3CG
PIK3R5
PILRA
PIM2
PKIB
PLA2G2A
PLA2G2D
PLA2G4F
PLA2G7
PLAAT4
PLAUR
PLCB2
PLCL2
PLD4
PLEK
PLEKHF1
PLEKHG6
PLEKHO1
PLEKHO2
PLXNC1
PNMA2
POU2AF1
PPP1R14D
PPP1R16B
PPP1R1B
PRDM1
PRDM8
PRDX5
PREX1
PRF1
PRKAR2B
PRKCB
PROK2
PRR15
PRSS8
PSMB9
PTAFR
PTGER4
PTGS2
PTK6
PTPN7
PTPRC
PTPRR
PYGL
RAB27A
RAB37
RAB38
RAB42
RAC2
RARRES1
RASAL3
RASSF2
RASSF5
RBBP8NL
RBP2
RCSD1
REC8
RENBP
RETN
RGS1
RGS10
RGS19
RHOH
RIIAD1
RNASE1
RNASE2
RNASE6
RNF144B
RNF43
RUNX3
RXFP4
S100A12
S100A8
S100A9
S100B
S1PR4
SAA1
SAA2
SAMHD1
SAMSN1
SASH3
SCARA5
SCPEP1
SDS
SECTM1
SELENOP
SELL
SELPLG
SEPTIN6
SERPINB2
SERPINB9
SGK1
SGK2
SH2D1A
SHD
SHH
SHROOM1
SIGLEC1
SIGLEC10
SIGLEC12
SIGLEC14
SIGLEC7
SIGLEC9
SIRPG
SIT1
SLA
SLAMF6
SLAMF7
SLAMF8
SLAMF9
SLC11A1
SLC15A3
SLC16A3
SLC1A3
SLC2A5
SLC2A6
SLC2A8
SLC37A2
SLC39A5
SLC43A3
SLC49A3
SLC7A7
SLC9A7
SLCO2B1
SLFN11
SLFN5
SNPH
SNX10
SNX20
SOCS3
SOD2
SP140
SPHK1
SPI1
SPIB
SPINK1
SPIRE2
SPN
SPOCK2
SPP1
SRGN
ST6GALNAC2
ST8SIA4
STAB1
STING1
SUCNR1
SULT2B1
SYNGR3
SYT7
TAGAP
TAP1
TAPBPL
TBC1D10C
TCL1A
TCN2
TDO2
TENT5C
TEX45
TFCP2L1
TFPI2
TG
TGFB1
TGM2
THEMIS2
TIGIT
TINAG
TJP3
TLDC2
TLR1
TLR2
TLR3
TLR8
TMC8
TMCC3
TMEM184A
TMEM229B
TMEM273
TNFAIP2
TNFAIP3
TNFAIP8
TNFAIP8L2
TNFRSF13C
TNFRSF17
TNFRSF18
TNFRSF1B
TNFRSF4
TNFSF13
TNFSF13B
TNNT1
TOX2
TP53INP1
TP73
TPBG
TPSAB1
TRABD2A
TRANK1
TRAPPC6A
TREM1
TREM2
TRIB2
TRIM22
TRNP1
TRPV2
TYMP
TYROBP
UAP1L1
UBASH3B
UBE2L6
UCP2
ULBP2
UNC5A
UST
VAMP5
VAV1
VCAM1
VIL1
VIPR1
VMO1
VNN1
VNN2
VPREB3
VSIG4
VSIR
WARS1
WAS
WIPF1
WNK4
XCL2
ZAP70
ZBED2
ZNF385A
ZNF683
ZP3
